# Supplementary material for: Genomic analysis of the Phalaenopsis pathogen Dickeya sp. PA1, representing the emerging species Dickeya fangzhongdai
Source: BMC Genomics. 2018 Oct 29;19:782. doi: 10.1186/s12864-018-5154-3 (PMC6206727; doi:10.1186/s12864-018-5154-3)
Supplement: Supplementary file 2 — Calculation of isDDH between the genome sequences of D. fangzhongdai PA1 and other Dickeya strains. The GGDC web service (http://ggdc.dsmz.de/ggdc.php) uses three specific distance formulas (formulas 1–3) to calculate single genome-to-genome distance values; formula 2 is recommended for incomplete genomes. (XLSX 13 kb) [file 12864_2018_5154_MOESM2_ESM.xlsx]

## Sheet: Sheet1
		Formula 1				Formula 2				Formula 3				G+C difference
Query genome	Reference genome	DDH	Model C.I.	Distance	Prob. DDH >= 70%	DDH	Model C.I.	Distance	Prob. DDH >= 70%	DDH	Model C.I.	Distance	Prob. DDH >= 70%
D. fangzhongdai DSM101947	D. fangzhongdai PA1	94.9	[92.5 - 96.5%]	0.0523	98.64	91.2	[89 - 92.9%]	0.0109	96.17	96.2	[94.6 - 97.4%]	0.0626	99.89	0.13
D. fangzhongdai B16	D. fangzhongdai PA1	97.1	[95.4 - 98.2%]	0.0367	99.07	92.6	[90.6 - 94.2%]	0.0093	96.59	97.9	[96.7 - 98.6%]	0.0456	99.94	0.17
D. fangzhongdai S1	D. fangzhongdai PA1	95.8	[93.8 - 97.2%]	0.0457	98.84	91.6	[89.4 - 93.3%]	0.0104	96.29	96.9	[95.5 - 97.9%]	0.0557	99.91	0.05
D. fangzhongdai ND14b	D. fangzhongdai PA1	92.2	[89.2 - 94.3%]	0.0689	97.97	74.4	[71.4 - 77.2%]	0.0302	85.05	91.9	[89.3 - 93.8%]	0.097	99.62	0.02
D. fangzhongdai M005	D. fangzhongdai PA1	90.1	[86.8 - 92.6%]	0.0805	97.31	74.5	[71.5 - 77.3%]	0.0301	85.18	90.2	[87.5 - 92.4%]	0.1081	99.44	0.26
D. fangzhongdai M074	D. fangzhongdai PA1	91.6	[88.6 - 93.9%]	0.0718	97.81	74.7	[71.7 - 77.5%]	0.0298	85.4	91.5	[88.9 - 93.5%]	0.0995	99.59	0.07
D. fangzhongdai MK7	D. fangzhongdai PA1	97	[95.3 - 98.1%]	0.0373	99.05	92.6	[90.6 - 94.2%]	0.0093	96.59	97.8	[96.7 - 98.6%]	0.0462	99.94	0.26
D. sp. NCPPB3274	D. fangzhongdai PA1	87	[83.4 - 89.9%]	0.097	96.02	68.2	[65.2 - 71%]	0.0387	74.76	86.4	[83.3 - 89%]	0.132	98.73	0.39
D. dadantii subsp. dieffenbachiae NCPPB2976	D. fangzhongdai PA1	75.9	[71.9 - 79.5%]	0.1532	85.9	47.6	[45 - 50.2%]	0.0775	13.1	71.3	[67.9 - 74.6%]	0.2188	78.81	0.42
D. dadantii 3937	D. fangzhongdai PA1	79.6	[75.7 - 83.1%]	0.1343	90.63	47.2	[44.6 - 49.8%]	0.0785	12.23	74.2	[70.7 - 77.4%]	0.2023	86.88	0.58
D. dadantii NCPPB898	D. fangzhongdai PA1	76.6	[72.6 - 80.2%]	0.1493	87.01	46.7	[44.2 - 49.3%]	0.0796	11.35	71.6	[68.2 - 74.9%]	0.217	79.82	0.56
D. dadantii DSM18020	D. fangzhongdai PA1	79.2	[75.2 - 82.6%]	0.1366	90.14	47.1	[44.5 - 49.7%]	0.0787	12.06	73.8	[70.3 - 77%]	0.2046	85.95	0.52
D. dadantii 3537	D. fangzhongdai PA1	80.6	[76.6 - 84%]	0.1295	91.58	46.9	[44.3 - 49.5%]	0.0792	11.64	74.9	[71.4 - 78.1%]	0.1985	88.31	0.42
D. dadantii CZ1501	D. fangzhongdai PA1	80.8	[76.9 - 84.2%]	0.1284	91.79	47.5	[44.9 - 50.1%]	0.0778	12.85	75.3	[71.8 - 78.5%]	0.1962	89.13	0.37
D. solani IPO2222	D. fangzhongdai PA1	83	[79.2 - 86.3%]	0.1171	93.66	48	[45.4 - 50.6%]	0.0764	14.1	77.3	[73.9 - 80.5%]	0.1845	92.5	0.63
D. solani MK10	D. fangzhongdai PA1	82	[78.2 - 85.3%]	0.1221	92.87	47.8	[45.2 - 50.4%]	0.0768	13.68	76.5	[73 - 79.6%]	0.1896	91.17	0.67
D. solani MK16	D. fangzhongdai PA1	82.2	[78.4 - 85.5%]	0.1211	93.04	47.9	[45.3 - 50.5%]	0.0766	13.91	76.7	[73.2 - 79.8%]	0.1884	91.49	0.65
D. solani GBBC2040	D. fangzhongdai PA1	81.3	[77.4 - 84.6%]	0.126	92.23	48.1	[45.5 - 50.7%]	0.0762	14.29	75.9	[72.5 - 79.1%]	0.1925	90.3	0.54
D. solani Ds0432-1	D. fangzhongdai PA1	82.8	[79 - 86.1%]	0.1183	93.48	48.2	[45.6 - 50.8%]	0.076	14.44	77.2	[73.8 - 80.3%]	0.1853	92.31	0.68
D. solani RNS08.23.3.1.A	D. fangzhongdai PA1	82.7	[78.9 - 86%]	0.1186	93.43	48.1	[45.5 - 50.7%]	0.0763	14.16	77.1	[73.6 - 80.2%]	0.1859	92.16	0.63
D. solani IFB0099	D. fangzhongdai PA1	83.6	[79.8 - 86.8%]	0.114	94.08	48.2	[45.6 - 50.8%]	0.0759	14.5	77.9	[74.5 - 81%]	0.1813	93.24	0.52
D. solani RNS07.7.3B	D. fangzhongdai PA1	82.5	[78.6 - 85.7%]	0.12	93.21	47.9	[45.3 - 50.5%]	0.0767	13.77	76.8	[73.3 - 79.9%]	0.1875	91.73	0.64
D. solani RNS05.1.2A	D. fangzhongdai PA1	79.4	[75.4 - 82.8%]	0.1354	90.39	47.6	[45 - 50.2%]	0.0774	13.16	74.2	[70.7 - 77.4%]	0.2024	86.85	0.75
D. solani PPO9134	D. fangzhongdai PA1	82.5	[78.6 - 85.8%]	0.1199	93.23	47.8	[45.3 - 50.5%]	0.0768	13.7	76.8	[73.4 - 80%]	0.1875	91.74	0.64
D. solani PPO9019	D. fangzhongdai PA1	81.6	[77.7 - 84.9%]	0.1244	92.5	47.8	[45.2 - 50.4%]	0.0768	13.68	76.1	[72.6 - 79.2%]	0.1917	90.57	0.55
D. dianthicola NCPPB453	D. fangzhongdai PA1	67.4	[63.5 - 71.1%]	0.1974	67.27	45.8	[43.3 - 48.4%]	0.0821	9.59	63.8	[60.5 - 67%]	0.2633	43.91	0.85
D. dianthicola NCPPB3534	D. fangzhongdai PA1	66.5	[62.7 - 70.2%]	0.2024	64.56	45.7	[43.1 - 48.3%]	0.0824	9.35	63	[59.7 - 66.2%]	0.2681	39.81	1.12
