# Supplementary material for: Genomic analysis of the Phalaenopsis pathogen Dickeya sp. PA1, representing the emerging species Dickeya fangzhongdai
Source: BMC Genomics. 2018 Oct 29;19:782. doi: 10.1186/s12864-018-5154-3 (PMC6206727; doi:10.1186/s12864-018-5154-3)
Supplement: Supplementary file 4 — A functional prediction of the genes encoded by each GI predicted in the PA1 genome. Twenty GIs were predicted from the PA1 genome. Genomic regions indicate the exact genomic positions of each GI. Locus tags indicate genes encoded within the genome sequences of each GI. The predicted COG functions indicate the functional annotation based on the COG database. PK/NRP clusters were predicted within GI13, GI14 and GI20, including B6N31_13175–B6N31_13415, B6N31_15010–B6N31_15240, B6N31_21480–B6N31_21670. (XLSX 13 kb) [file 12864_2018_5154_MOESM4_ESM.xlsx]

## Sheet: Sheet1
Note: A, Signal transduction mechanisms; B, Energy production and conversion; C, Carbohydrate transport and metabolism; D, Amino acid transport and metabolism; E, Inorganic ion transport and metabolism; F, Transcription; G, Replication,recombination and repair; H, Defense mechanisms; I, Cell wall or membrane or envelope biogenesis; J, Secondary metabolites biosynthesis, transport and catabolism；K…
GIs	Genomic regions	Locus tag	Predicted COG function
GI1	29694-36460	B6N31_00125 - B6N31_00145	A, B, C, D, E, F
GI2	474868-500562	B6N31_02200 - B6N31_02305	Region 1: G, H, I; Including 2 integrase genes and 3 transposase genes
			Region 2: C, F, which were involved in sugar metabolism
GI3	962262-978981	B6N31_04535
GI4	993681-1001267	B6N31_04595 - B6N31_04640	I, K
GI5	1013877-1028717	B6N31_04685 - B6N31_04745	F, G, H; Including an integrase gene
GI6	1533073-1536812	B6N31_07050 - B6N31_07075	I; Including Rhs family proteins, which were involved in T6SS
GI7	1670357-1676071	B6N31_07515 - B6N31_07545	A, C, D, E, F
GI8	1680841-1685255	B6N31_07570- B6N31_07595	D, F
GI9	1744971-1750934	B6N31_07865- B6N31_07895	E; Including a gene cluster (phnI-phnJ-phnK-phnL-phnM-phnN-phnL) for phosphonate metabolism
GI10	2331039-2335585	B6N31_10470- B6N31_10490	A, F, K; Including 2 response regulator genes with CheY-like receiver domain, and two signal transduction histidine kinase
GI11	2664353-2682014	B6N31_11905 - B6N31_12005	F, G, L; Including recombinase XerD, RelE toxin- addiction module antitoxin antitoxin. Noteably, an gene (B6N31_12005) was predicted as function of intracellular trafficking, secretion, and vesicular transport, which was a large exoproteins, hemolysin BL-binding protein, involved in heme utilization or adhesion, which was involved in Type V secretion system (T5SS, locating at cluster 1).
GI12	2838625-2843178	B6N31_12670 - B6N31_12685	A, C, D, E, F, G; Including a phage-related tail fibre protein, and a recombinase
GI13	2970110-2975114	B6N31_13255 - B6N31_13275	H, M; Including a Na+-driven multidrug efflux pump. A NRPs-TransatPKs type NRPs/PKs gene cluster (B6N31_13175 - B6N31_13415) was predicted at this region, which was similar to the known Tolaasin biosynthetic gene cluster (BGC0000447).
GI14	3383900-3394175	B6N31_14980 - B6N31_15020	I, G; Including a surface lipoprotein, and a phage integrase. An NRP-type cluster (B6N31_15010 - B6N31_15240) was predicted from GI14, which was like a known gene cluster known to encodeing enterobactin (BGC0000343).
GI15	3450988-3455385	B6N31_15260 - B6N31_15275	B, F
GI16	3563053-3590945	B6N31_15770 - B6N31_15900	A, B C, D, E, F, N, O
GI17	3588777-3593522	B6N31_15885 - B6N31_15910	B, C, F, I,
GI18	3800436-3826045	B6N31_16915 - B6N31_17015	D, G, I, J, P; Including two cytochrome genes C550 and C552, a gene cluster of toxin-antitoxin stability system, and two transposases
GI19	4392132-4396781	B6N31_19500- B6N31_19525	C, D, F, J; Including a thioesterase, a drug or metabolite exporter proteinr, and specifically a chemotaxis protein CheX (B6N31_19525)
GI20	4830838-4844535	B6N31_21560- B6N31_21585	C, D, J, L; Also including a thioesterase, a drug or metabolite exporter proteinr, and specifically a multiple stress resistance protein BhsA which is also related with biofilm formation. In this region, a NRP-type gene cluster (B6N31_21480 - B6N31_216700) was predicted. Homologous analysis predicted the related biosynthetic gene clusters only in DSM101947, S1, B16 and MK7 of D. fangzhongdai and …
