# Supplementary material for: Genomic analysis of the Phalaenopsis pathogen Dickeya sp. PA1, representing the emerging species Dickeya fangzhongdai
Source: BMC Genomics. 2018 Oct 29;19:782. doi: 10.1186/s12864-018-5154-3 (PMC6206727; doi:10.1186/s12864-018-5154-3)
Supplement: Supplementary file 11 — Genetic differentiation and gene flow analysis of different D. fangzhongdai subpopulations. The Chinese subpopulation of D. fangzhongdai included PA1 and DSM101947. The European subpopulation included B16, S1 and MK7. The Malaysian subpopulation included ND14b, M005 and M074. Nucleotide diversity (Pi) indicates the average number of nucleotide variations per site. Ks*, Z, and Snn were all calculated for statistical testing of differentiation among different subpopulations. FST was measured to determine the level of gene flow between subpopulations; an absolute value of FST < 0.33 suggests frequent gene flow. (XLSX 11 kb) [file 12864_2018_5154_MOESM11_ESM.xlsx]

## Sheet: Sheet1
Concatenated sequences of genes dnaX, recA, dnaN, fusA, gapA, purA, rplB, rpoS and gyrA
	China - Europe	China - Malaysia	Europe - Malaysia
Ks*	1.46482	1.6566	1.56071
Z	1.33333	1	2.5
Snn	0.53333	1	1
FST	0.06452	0.84541	0.90777
Nucleotide diversity	0.0029	0.01419	0.01379
Concatenated sequences of zeamine genes zmsO and zmsP–zmN
	China - Europe	China - Malaysia	Europe - Malaysia
Ks*	0	5.16185	5.16185
Z	0	1	1.66667
Snn	0.5	1	1
FST	0.01521	0.5405	0.58895
Nucleotide diversity	0.00897	0.0136	0.01331
Genomic sequences of zeamine gene cluster
	China - Europe	China - Malaysia	Europe - Malaysia
Ks*	0	4.20052	4.1993
Z	0	1	1.66667
Snn	0.5	1	1
FST	0.01946	0.54133	0.62009
Nucleotide diversity	0.00958	0.01463	0.01424
